# Supplementary material for: Changes in Neuropeptide Prohormone Genes among Cetartiodactyla Livestock and Wild Species Associated with Evolution and Domestication
Source: Vet Sci. 2022 May 23;9(5):247. doi: 10.3390/vetsci9050247 (PMC9144646; doi:10.3390/vetsci9050247)
Supplement: Supplementary file 1 [file vetsci-09-00247-s001.zip]

Archive with 1 entries (1 files):
- Table_S1_Taxonomic_name_and_genome_identifiers_Southey.csv
