# Supplementary material for: Changes in Neuropeptide Prohormone Genes among Cetartiodactyla Livestock and Wild Species Associated with Evolution and Domestication
Source: Vet Sci. 2022 May 23;9(5):247. doi: 10.3390/vetsci9050247 (PMC9144646; doi:10.3390/vetsci9050247)
Supplement: Supplementary file 1 [file vetsci-09-00247-s001.zip › Table_S1_Taxonomic_name_and_genome_identifiers_Southey.csv]

Common name	Scientic name	Environment	Domestication status	SumTax	Suborder	Infraorder	Parvorder	Family	Subfamily or Tribe	NCBI taxonomic identifier	Assembly identifier	Bioproject identifier
Alpaca	Vicugna pacos	Terrestrial	Domestic	Camelidae	Tylopoda			Camelidae	Lamini	NCBI:txid30538	GCA_000164845.3	PRJNA30567
Domestic Bactrian Camel	Camelus bactrianus	Terrestrial	Domestic	Camelidae	Tylopoda			Camelidae	Camelini	NCBI:txid9837	GCA_000604445.1	PRJEB407
Dromedary or Arabian Camel	Camelus dromedarius	Terrestrial	Domestic	Camelidae	Tylopoda			Camelidae	Camelini	NCBI:txid9838	GCA_000767585.1	PRJNA234474
Llama	Lama glama	Terrestrial	Domestic	Camelidae	Tylopoda			Camelidae	Lamini	NCBI:txid8888	GCA_013239585.1	PRJNA421373
Pig	Sus scrofa	Terrestrial	Domestic	Suidae	Suina			Suidae		NCBI:txid9823	GCA_000003025.6	PRJNA13421
Cow	Bos taurus	Terrestrial	Domestic	Bovidae	Ruminantia	Pecora		Bovidae	Bovinae	NCBI:txid9913	GCA_000003055.5	PRJNA32899
Domestic Yak	Bos grunniens	Terrestrial	Domestic	Bovidae	Ruminantia	Pecora		Bovidae	Bovinae	NCBI:txid30520	GCA_005887515.1	PRJNA540974
Gayal	Bos frontalis	Terrestrial	Domestic	Bovidae	Ruminantia	Pecora		Bovidae	Bovinae	NCBI:txid30520	GCA_007844835.1	PRJNA241403
Goat	Capra hircus	Terrestrial	Domestic	Bovidae	Ruminantia	Pecora		Bovidae	Caprinae	NCBI:txid9925	GCA_000317765.2	PRJNA158393
Reindeer	Rangifer tarandus	Terrestrial	Domestic	Cervidae	Ruminantia	Pecora		Cervidae	Odocoileinae	NCBI:txid9870	GCA_004026565.1	PRJNA399416
Sheep	Ovis aries	Terrestrial	Domestic	Bovidae	Ruminantia	Pecora		Bovidae	Caprinae	NCBI:txid9940	GCA_000005525.1	PRJNA33937
Water Buffalo	Bubalus bubalis	Terrestrial	Domestic	Bovidae	Ruminantia	Pecora		Bovidae	Bovinae	NCBI:txid89462	GCA_000180995.3	PRJNA40113
Zebu Cattle	Bos indicus	Terrestrial	Domestic	Bovidae	Ruminantia	Pecora		Bovidae	Bovinae	NCBI:txid9915	GCA_000247795.2	PRJNA72827
Antarctic Minke Whale	Balaenoptera bonaerensis	Aquatic	Wild	Mysticeti	Whippomorpha	Cetacea	Mysticeti	Balaenopteridae		NCBI:txid33556	GCA_000978805.1	PRJDB1465
Baiji	Lipotes vexillifer	Aquatic	Wild	Odontoceti	Whippomorpha	Cetacea	Odontoceti	Lipotidae		NCBI:txid118797	GCA_000442215.1	PRJNA174066
Beluga Whale	Delphinapterus leucas	Aquatic	Wild	Odontoceti	Whippomorpha	Cetacea	Odontoceti	Monodontidae		NCBI:txid9749	GCA_002288925.2	PRJNA360851
Blue Whale	Balaenoptera musculus	Aquatic	Wild	Mysticeti	Whippomorpha	Cetacea	Mysticeti	Balaenopteridae		NCBI:txid9771	GCA_008658375.1	PRJNA554523
Bottlenose Dolphin	Tursiops truncatus	Aquatic	Wild	Odontoceti	Whippomorpha	Cetacea	Odontoceti	Delphinidae		NCBI:txid9739	GCA_000151865.3	PRJNA20367
Boutu	Inia geoffrensis	Aquatic	Wild	Odontoceti	Whippomorpha	Cetacea	Odontoceti	Iniidae		NCBI:txid6994	GCA_004363515.1	PRJNA399465
Cuvier's Beaked Whale	Ziphius cavirostris	Aquatic	Wild	Odontoceti	Whippomorpha	Cetacea	Odontoceti	Ziphiidae		NCBI:txid18169	GCA_004364475.1	PRJNA399469
Fin Whale	Balaenoptera physalus	Aquatic	Wild	Mysticeti	Whippomorpha	Cetacea	Mysticeti	Balaenopteridae		NCBI:txid7015	GCA_008795845.1	PRJNA72723
Finless Porpoise	Neophocaena asiaeorientalis	Aquatic	Wild	Odontoceti	Whippomorpha	Cetacea	Odontoceti	Phocoenidae		NCBI:txid189058	GCA_003031525.1	PRJNA343136
Franciscana	Pontoporia blainvillei	Aquatic	Wild	Odontoceti	Whippomorpha	Cetacea	Odontoceti	Pontoporiidae		NCBI:txid24252	GCA_004363935.1	PRJNA399468
Grey Whale	Eschrichtius robustus	Aquatic	Wild	Mysticeti	Whippomorpha	Cetacea	Mysticeti	Eschrichtiidae		NCBI:txid9764	GCA_002189225.1	PRJNA384396
Harbor Porpoise	Phocoena phocoena	Aquatic	Wild	Odontoceti	Whippomorpha	Cetacea	Odontoceti	Phocoenidae		NCBI:txid9742	GCA_003071005.1	PRJNA417595
Hippopotamus	Hippopotamus amphibius	Terrestrial	Wild	Other	Whippomorpha	Ancodonta		Hippopotamidae		NCBI:txid9833	GCA_002995585.1	PRJNA389773
Humpback Whale	Megaptera novaeangliae	Aquatic	Wild	Mysticeti	Whippomorpha	Cetacea	Mysticeti	Balaenopteridae		NCBI:txid9773	GCA_004329385.1	PRJNA509641
Indo-Pacific Humpbacked Dolphin	Sousa chinensis	Aquatic	Wild	Odontoceti	Whippomorpha	Cetacea	Odontoceti	Delphinidae		NCBI:txid103600	GCA_003521335.2	PRJNA449414
Indopacific Bottlenose Dolphin	Tursiops aduncus	Aquatic	Wild	Odontoceti	Whippomorpha	Cetacea	Odontoceti	Delphinidae		NCBI:txid79784	GCA_003227395.1	PRJNA369596
Indus River Dolphin	Platanista minor	Aquatic	Wild	Odontoceti	Whippomorpha	Cetacea	Odontoceti	Platanistidae		NCBI:txid3319	GCA_004363435.1	PRJNA399467
Long-Finned Pilot Whale	Globicephala melas	Aquatic	Wild	Odontoceti	Whippomorpha	Cetacea	Odontoceti	Delphinidae		NCBI:txid15476	GCA_006547405.1	PRJNA563901
Minke Whale	Balaenoptera acutorostrata	Aquatic	Wild	Mysticeti	Whippomorpha	Cetacea	Mysticeti	Balaenopteridae		NCBI:txid9767	GCA_000493695.1	PRJNA72723
Narwhal	Monodon monoceros	Aquatic	Wild	Odontoceti	Whippomorpha	Cetacea	Odontoceti	Monodontidae		NCBI:txid7324	GCA_005190385.2	PRJNA542700
North Pacific Right Whale	Eubalaena japonica	Aquatic	Wild	Mysticeti	Whippomorpha	Cetacea	Mysticeti	Balaenidae		NCBI:txid302098	GCA_004363455.1	PRJNA399464
Orca	Orcinus orca	Aquatic	Wild	Odontoceti	Whippomorpha	Cetacea	Odontoceti	Delphinidae		NCBI:txid9733	GCA_000331955.2	PRJNA167475
Pacific White-Sided Dolphin	Lagenorhynchus obliquidens	Aquatic	Wild	Odontoceti	Whippomorpha	Cetacea	Odontoceti	Delphinidae		NCBI:txid55713	GCA_003676395.1	PRJNA475306
Pygmy Sperm Whale	Kogia breviceps	Aquatic	Wild	Odontoceti	Whippomorpha	Cetacea	Odontoceti	Physeteridae		NCBI:txid7319	GCA_004363705.1	PRJNA399466
Sowerby's Beaked Whale	Mesoplodon bidens	Aquatic	Wild	Odontoceti	Whippomorpha	Cetacea	Odontoceti	Ziphiidae		NCBI:txid75231	GCA_004027085.1	PRJNA399476
Sperm Whale	Physeter catodon	Aquatic	Wild	Odontoceti	Whippomorpha	Cetacea	Odontoceti	Physeteridae		NCBI:txid9755	GCA_000472045.1	PRJNA89089
Vaquita	Phocoena sinus	Aquatic	Wild	Odontoceti	Whippomorpha	Cetacea	Odontoceti	Phocoenidae		NCBI:txid84539	GCA_008692025.1	PRJNA606521
Guanaco	Lama guanicoe	Terrestrial	Wild	Camelidae	Tylopoda			Camelidae	Lamini	NCBI:txid8816	GCA_013239625.1	PRJNA427644
Vicugna	Vicugna vicugna	Terrestrial	Wild	Camelidae	Tylopoda			Camelidae	Vicugna	NCBI:txid9217	GCA_013265495.1	PRJNA427832
Wild Bactrian Camel	Camelus ferus	Terrestrial	Wild	Camelidae	Tylopoda			Camelidae	Camelini	NCBI:txid419612	GCA_000311805.2	PRJNA76177
Chacoan Peccary	Catagonus wagneri	Terrestrial	Wild	Tayassuidae	Suina			Tayassuidae		NCBI:txid51154	GCA_004024745.1	PRJNA399378
African Buffalo	Syncerus caffer	Terrestrial	Wild	Bovidae	Ruminantia	Pecora		Bovidae	Bovinae	NCBI:txid9970	GCA_006408785.1	PRJNA438286
Alpine Ibex	Capra ibex	Terrestrial	Wild	Bovidae	Ruminantia	Pecora		Bovidae	Caprinae	NCBI:txid72542	GCA_006410555.1	PRJNA438286
Alpine Musk Deer	Moschus chrysogaster	Terrestrial	Wild	Other	Ruminantia	Pecora		Moschidae		NCBI:txid68412	GCA_006461725.1	PRJNA438286
American Bison	Bison bison	Terrestrial	Wild	Bovidae	Ruminantia	Pecora		Bovidae	Bovinae	NCBI:txid9901	GCA_000754665.1	PRJNA257088
Aoudad	Ammotragus lervia	Terrestrial	Wild	Bovidae	Ruminantia	Pecora		Bovidae	Caprinae	NCBI:txid9899	GCA_002201775.1	PRJNA361449
Argali	Ovis ammon	Terrestrial	Wild	Bovidae	Ruminantia	Pecora		Bovidae	Caprinae	NCBI:txid30527	GCA_003121645.1	PRJNA361450
Asiatic Mouflon	Ovis orientalis	Terrestrial	Wild	Bovidae	Ruminantia	Pecora		Bovidae	Caprinae	NCBI:txid35660	GCA_014523465.1	PRJNA529571
Bharal	Pseudois nayaur	Terrestrial	Wild	Bovidae	Ruminantia	Pecora		Bovidae	Caprinae	NCBI:txid59542	GCA_003182575.1	PRJNA361448
Bighorn Sheep	Ovis canadensis	Terrestrial	Wild	Bovidae	Ruminantia	Pecora		Bovidae	Caprinae	NCBI:txid37174	GCA_001039535.1	PRJNA272435
Black Muntjac	Muntiacus crinifrons	Terrestrial	Wild	Cervidae	Ruminantia	Pecora		Cervidae	Muntiacinae	NCBI:txid71854	GCA_006408485.1	PRJNA438286
Blue Wildebeest	Connochaetes taurinus	Terrestrial	Wild	Bovidae	Ruminantia	Pecora		Bovidae	Alcelaphinae	NCBI:txid9927	GCA_006408615.1	PRJNA438286
Bohar Reedbuck	Redunca redunca	Terrestrial	Wild	Bovidae	Ruminantia	Pecora		Bovidae	Reduncinae	NCBI:txid59556	GCA_006410935.1	PRJNA438286
Bongo	Tragelaphus eurycerus	Terrestrial	Wild	Bovidae	Ruminantia	Pecora		Bovidae	Bovinae	NCBI:txid69297	GCA_006410755.1	PRJNA438286
Bush Duiker	Sylvicapra grimmia	Terrestrial	Wild	Bovidae	Ruminantia	Pecora		Bovidae	Cephalophinae	NCBI:txid119562	GCA_006408735.1	PRJNA438286
Bushbuck	Tragelaphus scriptus	Terrestrial	Wild	Bovidae	Ruminantia	Pecora		Bovidae	Bovinae	NCBI:txid66440	GCA_006410495.1	PRJNA438286
Central Asian Red Deer	Cervus hanglu	Terrestrial	Wild	Cervidae	Ruminantia	Pecora		Cervidae	Cervinae	NCBI:txid67319	GCA_010411085.1	PRJNA564362
Chinese Forest Musk Deer	Moschus berezovskii	Terrestrial	Wild	Other	Ruminantia	Pecora		Moschidae		NCBI:txid68408	GCA_006459085.1	PRJNA438286
Chinese Water Deer	Hydropotes inermis	Terrestrial	Wild	Cervidae	Ruminantia	Pecora		Cervidae	Hydropotinae	NCBI:txid9883	GCA_006459105.1	PRJNA438286
Chiru	Pantholops hodgsonii	Terrestrial	Wild	Bovidae	Ruminantia	Pecora		Bovidae	Caprinae	NCBI:txid59538	GCA_000400835.1	PRJNA72465
Eastern Roe Deer	Capreolus pygargus	Terrestrial	Wild	Cervidae	Ruminantia	Pecora		Cervidae	Odocoileinae	NCBI:txid34285	GCA_012922965.1	PRJNA526434
Eland	Tragelaphus oryx	Terrestrial	Wild	Bovidae	Ruminantia	Pecora		Bovidae	Bovinae	NCBI:txid9945	GCA_006416875.1	PRJNA438286
Gaur	Bos gaurus	Terrestrial	Wild	Bovidae	Ruminantia	Pecora		Bovidae	Bovinae	NCBI:txid33929	GCA_014182915.1	PRJNA325061
Gemsbok	Oryx gazella	Terrestrial	Wild	Bovidae	Ruminantia	Pecora		Bovidae	Hippotraginae	NCBI:txid9958	GCA_006410575.1	PRJNA438286
Gerenuk	Litocranius walleri	Terrestrial	Wild	Bovidae	Ruminantia	Pecora		Bovidae	Antilopinae	NCBI:txid69311	GCA_006410535.1	PRJNA438286
Grant's Gazelle	Nanger granti	Terrestrial	Wild	Bovidae	Ruminantia	Pecora		Bovidae	Antilopinae	NCBI:txid27591	GCA_006408635.1	PRJNA438286
Greater Kudu	Tragelaphus strepsiceros	Terrestrial	Wild	Bovidae	Ruminantia	Pecora		Bovidae	Bovinae	NCBI:txid9946	GCA_006410795.1	PRJNA438286
Hartebeest	Alcelaphus buselaphus	Terrestrial	Wild	Bovidae	Ruminantia	Pecora		Bovidae	Alcelaphinae	NCBI:txid59517	GCA_006408545.1	PRJNA438286
Harveys Duiker	Cephalophus harveyi	Terrestrial	Wild	Bovidae	Ruminantia	Pecora		Bovidae	Cephalophinae	NCBI:txid129224	GCA_006410635.1	PRJNA438286
Hirola	Beatragus hunteri	Terrestrial	Wild	Bovidae	Ruminantia	Pecora		Bovidae	Alcelaphinae	NCBI:txid59527	GCA_004027495.1	PRJNA399375
Hog Deer	Axis porcinus	Terrestrial	Wild	Cervidae	Ruminantia	Pecora		Cervidae	Cervinae	NCBI:txid57737	GCA_003798545.1?	PRJNA475327
Impala	Aepyceros melampus	Terrestrial	Wild	Bovidae	Ruminantia	Pecora		Bovidae	Aepycerotinae	NCBI:txid9897	GCA_006408695.1	PRJNA438286
Java Mouse-Deer	Tragulus javanicus	Terrestrial	Wild	Other	Ruminantia	Tragulina		Tragulidae		NCBI:txid9849	GCA_004024965.2	PRJNA399456
Kirk's Dik-Dik	Madoqua kirkii	Terrestrial	Wild	Bovidae	Ruminantia	Pecora		Bovidae	Antilopinae	NCBI:txid66434	GCA_006408675.1	PRJNA438286
Klipspringer	Oreotragus oreotragus	Terrestrial	Wild	Bovidae	Ruminantia	Pecora		Bovidae	Antilopinae	NCBI:txid66444	GCA_006410675.1	PRJNA438286
Lechwe	Kobus leche	Terrestrial	Wild	Bovidae	Ruminantia	Pecora		Bovidae	Reduncinae	NCBI:txid15048	GCA_014926565.1	PRJNA599106
Lesser Kudu	Tragelaphus imberbis	Terrestrial	Wild	Bovidae	Ruminantia	Pecora		Bovidae	Bovinae	NCBI:txid9947	GCA_006410775.1	PRJNA438286
Lesser Mouse-Deer	Tragulus kanchil	Terrestrial	Wild	Other	Ruminantia	Tragulina		Tragulidae		NCBI:txid1088131	GCA_006408655.1	PRJNA438286
Maasai Giraffe	Giraffa tippelskirchi	Terrestrial	Wild	Other	Ruminantia	Pecora		Giraffidae		NCBI:txid439328	GCA_001651235.1	PRJNA313910
Maxwells Duiker	Philantomba maxwellii	Terrestrial	Wild	Bovidae	Ruminantia	Pecora		Bovidae	Cephalophinae	NCBI:txid907741	GCA_006410695.1	PRJNA438286
Moose	Alces alces	Terrestrial	Wild	Cervidae	Ruminantia	Pecora		Cervidae	Odocoileinae	NCBI:txid9852	GCA_007570765.1	PRJNA526240
Mountain Goat	Oreamnos americanus	Terrestrial	Wild	Bovidae	Ruminantia	Pecora		Bovidae	Caprinae	NCBI:txid17040	GCA_009758055.1	PRJNA510081
Mountain Nyala	Tragelaphus buxtoni	Terrestrial	Wild	Bovidae	Ruminantia	Pecora		Bovidae	Bovinae	NCBI:txid69296	GCA_006411685.1	PRJNA438286
Muntjak	Muntiacus muntjak	Terrestrial	Wild	Cervidae	Ruminantia	Pecora		Cervidae	Muntiacinae	NCBI:txid9888	GCA_006409035.1	PRJNA438286
Nilgiri Tahr	Hemitragus hylocrius	Terrestrial	Wild	Bovidae	Ruminantia	Pecora		Bovidae	Caprinae	NCBI:txid330464	GCA_004026825.1	PRJNA399397
Northern Giraffe	Giraffa camelopardalis	Terrestrial	Wild	Other	Ruminantia	Pecora		Giraffidae		NCBI:txid9894	GCA_006408565.1	PRJNA438286
Okapi	Okapia johnstoni	Terrestrial	Wild	Other	Ruminantia	Pecora		Giraffidae		NCBI:txid86973	GCA_001660835.1	PRJNA313910
Oribi	Ourebia ourebi	Terrestrial	Wild	Bovidae	Ruminantia	Pecora		Bovidae	Antilopinae	NCBI:txid59536	GCA_006417275.1	PRJNA438286
Pere Davids Deer	Elaphurus davidianus	Terrestrial	Wild	Cervidae	Ruminantia	Pecora		Cervidae	Cervinae	NCBI:txid43332	GCA_002443075.1	PRJNA256236
Pronghorn	Antilocapra americana	Terrestrial	Wild	Other	Ruminantia	Pecora		Antilocapridae		NCBI:txid9891	GCA_004027515.2	PRJNA399373
Przewalski's Gazelle	Procapra przewalskii	Terrestrial	Wild	Bovidae	Ruminantia	Pecora		Bovidae	Antilopinae	NCBI:txid157668	GCA_006410515.1	PRJNA438286
Red Deer	Cervus elaphus	Terrestrial	Wild	Cervidae	Ruminantia	Pecora		Cervidae	Cervinae	NCBI:txid9860	GCA_002197005.1	PRJNA324173
Reeves' Muntjac	Muntiacus reevesi	Terrestrial	Wild	Cervidae	Ruminantia	Pecora		Cervidae	Muntiacinae	NCBI:txid9886	GCA_006408525.1	PRJNA438286
Roan Antelope	Hippotragus equinus	Terrestrial	Wild	Bovidae	Ruminantia	Pecora		Bovidae	Hippotraginae	NCBI:txid17049	GCA_016433095.1	PRJNA682311
Rocky Mountain Mule Deer	Odocoileus hemionus hemionus	Terrestrial	Wild	Cervidae	Ruminantia	Pecora		Cervidae	Odocoileinae	NCBI:txid9877	GCA_004115125.1	PRJNA417092
Royal Antelope	Neotragus pygmaeus	Terrestrial	Wild	Bovidae	Ruminantia	Pecora		Bovidae	Antilopinae	NCBI:txid1027985	GCA_006410875.1	PRJNA438286
Sable Antelope	Hippotragus niger niger	Terrestrial	Wild	Bovidae	Ruminantia	Pecora		Bovidae	Hippotraginae	NCBI:txid82127	GCA_006942125.1	PRJNA403773
Saiga Antelope	Saiga tatarica	Terrestrial	Wild	Bovidae	Ruminantia	Pecora		Bovidae	Antilopinae	NCBI:txid34875	GCA_004024985.1	PRJNA399418
Scimitar-Horned Oryx	Oryx dammah	Terrestrial	Wild	Bovidae	Ruminantia	Pecora		Bovidae	Hippotraginae	NCBI:txid12115	GCA_014754425.1	PRJNA622505
Siberian Ibex	Capra sibirica	Terrestrial	Wild	Bovidae	Ruminantia	Pecora		Bovidae	Caprinae	NCBI:txid72544	GCA_003182615.2	PRJNA361447
Siberian Musk Deer	Moschus moschiferus	Terrestrial	Wild	Other	Ruminantia	Pecora		Moschidae		NCBI:txid68415	GCA_004024705.2	PRJNA399405
Sitatunga	Tragelaphus spekii	Terrestrial	Wild	Bovidae	Ruminantia	Pecora		Bovidae	Bovinae	NCBI:txid69298	GCA_006411015.1	PRJNA438286
Sitka Black-Tailed Deer	Odocoileus hemionus sitkensis	Terrestrial	Wild	Cervidae	Ruminantia	Pecora		Cervidae	Odocoileinae	NCBI:txid9878	GCA_003697985.1	PRJNA476345
Snow Sheep	Ovis nivicola	Terrestrial	Wild	Bovidae	Ruminantia	Pecora		Bovidae	Caprinae	NCBI:txid80466	GCA_903231385.1	PRJEB38329
Springbok	Antidorcas marsupialis	Terrestrial	Wild	Bovidae	Ruminantia	Pecora		Bovidae	Antilopinae	NCBI:txid59523	GCA_006408585.1	PRJNA438286
Steenbok	Raphicerus campestris	Terrestrial	Wild	Bovidae	Ruminantia	Pecora		Bovidae	Antilopinae	NCBI:txid59544	GCA_006410735.1	PRJNA438286
Suni	Neotragus moschatus	Terrestrial	Wild	Bovidae	Ruminantia	Pecora		Bovidae	Antilopinae	NCBI:txid66442	GCA_006410615.1	PRJNA438286
Thomsons Gazelle	Eudorcas thomsonii	Terrestrial	Wild	Bovidae	Ruminantia	Pecora		Bovidae	Antilopinae	NCBI:txid69308	GCA_006408755.1	PRJNA438286
Topi	Damaliscus lunatus	Terrestrial	Wild	Bovidae	Ruminantia	Pecora		Bovidae	Alcelaphinae	NCBI:txid9929	GCA_006408505.1	PRJNA438286
Waterbuck	Kobus ellipsiprymnus	Terrestrial	Wild	Bovidae	Ruminantia	Pecora		Bovidae	Reduncinae	NCBI:txid9962	GCA_006410655.1	PRJNA438286
Westernroe Deer	Capreolus capreolus	Terrestrial	Wild	Cervidae	Ruminantia	Pecora		Cervidae	Odocoileinae	NCBI:txid9858	GCA_000751575.1	PRJEB4372
White-Lipped Deer	Przewalskium albirostris	Terrestrial	Wild	Cervidae	Ruminantia	Pecora		Cervidae	Cervinae	NCBI:txid1088058	GCA_006408465.1	PRJNA438286
Whitetailed Deer	Odocoileus virginianus	Terrestrial	Wild	Cervidae	Ruminantia	Pecora		Cervidae	Odocoileinae	NCBI:txid9874	GCA_000191605.1	PRJNA52611
Wild Goat	Capra aegagrus	Terrestrial	Wild	Bovidae	Ruminantia	Pecora		Bovidae	Caprinae	NCBI:txid9923	GCA_000765075.1	PRJEB3140
Wild Yak	Bos mutus	Terrestrial	Wild	Bovidae	Ruminantia	Pecora		Bovidae	Bovinae	NCBI:txid72004	GCA_000298355.1	PRJNA74739
